# Supplementary material for: Age-Dependent Gut Microbiome Dysbiosis in Autism Spectrum Disorder and the Role of Key Bacterial Ratios
Source: Nutrients. 2025 May 23;17(11):1775. doi: 10.3390/nu17111775 (PMC12157781; doi:10.3390/nu17111775)
Supplement: Supplementary file 1 [file nutrients-17-01775-s001.zip]

Archive with 1 entries (1 files):
- nutrients-3633651-supplementary.pdf
